# Supplementary material for: Chloroplast sequence variation and the efficacy of peptide nucleic acids for blocking host amplification in plant microbiome studies
Source: Microbiome. 2018 Aug 18;6:144. doi: 10.1186/s40168-018-0534-0 (PMC6098832; doi:10.1186/s40168-018-0534-0)
Supplement: Supplementary file 2 — Table S3. NCBI GenBank accession numbers for the survey of chloroplast genomes. (XLSX 64 kb) [file 40168_2018_534_MOESM2_ESM.xlsx]

## Sheet: Table S3
GenBank Accession	Family	Genus	Species
KF150644.2	Acanthaceae	Andrographis	paniculata
EU273602.1	Acoraceae	Acorus	americanus
NC_031187.1	Actinidiaceae	Actinidia	tetramera
KX345299.1	Actinidiaceae	Clematoclethra	scandens
KX258651.1	Adoxaceae	Sinadoxa	corydalifolia
KM016695.1	Aizoaceae	Mesembryanthemum	crystallinum
KC968976.1	Alstroemeriaceae	Alstroemeria	aurea
KM233640.1	Alstroemeriaceae	Luzuriaga	radicans
KC588388.1	Altingiaceae	Liquidambar	formosana
KX279888.1	Amaranthaceae	Amaranthus	hypochondriacus
KM088015.1	Amaryllidaceae	Allium	cepa
AJ506156.2	Amborellaceae	Amborella	trichopoda
KU756561.1	Anacardiaceae	Spondias	bahiensis
KR011055.1	Apiaceae	Anethum	graveolens
KT963036.1	Apiaceae	Angelica	acutiloba
GU456628.1	Apiaceae	Anthriscus	cerefolium
KM207676.1	Apiaceae	Bupleurum	falcatum
KR048286.1	Apiaceae	Carum	carvi
KR002656.1	Apiaceae	Coriandrum	sativum
HM596072.1	Apiaceae	Crithmum	maritimum
DQ898156.1	Apiaceae	Daucus	carota
KR011054.1	Apiaceae	Foeniculum	vulgare
KT153022.1	Apiaceae	Glehnia	littoralis
KT153021.1	Apiaceae	Ledebouriella	seseloides
KT963039.1	Apiaceae	Ligusticum	tenuissimum
KT852844.1	Apiaceae	Ostericum	grosseserratum
HM596073.1	Apiaceae	Petroselinum	crispum
HM596071.1	Apiaceae	Tiedemannia	filiformis
KF539844.1	Apocynaceae	Asclepias	nivea
KC561139.1	Apocynaceae	Catharanthus	roseus
KT220733.1	Apocynaceae	Cynanchum	wilfordii
KJ123753.1	Apocynaceae	Rhazya	stricta
KX426471.1	Aquifoliaceae	Ilex	wilsonii
JN105690.1	Araceae	Colocasia	esculenta
KR262889.1	Araceae	Dieffenbachia	seguine
DQ400350.1	Araceae	Lemna	minor
NC_027681.1	Araceae	Pinellia	ternata
KR270822.1	Araceae	Spathiphyllum	kochii
NC_015891.1	Araceae	Spirodela	polyrhiza
JN160605.1	Araceae	Wolffia	australiana
JN160604.1	Araceae	Wolffiella	lingulata
KC456163.1	Araliaceae	Aralia	undulata
KC456164.1	Araliaceae	Brassaiopsis	hainla
KP271241.1	Araliaceae	Dendropanax	dentiger
KT153020.1	Araliaceae	Eleutherococcus	gracilistylus
NC_027685.1	Araliaceae	Fatsia	japonica
HM596070.1	Araliaceae	Hydrocotyle	verticillata
KC456167.1	Araliaceae	Kalopanax	septemlobus
KC456165.1	Araliaceae	Metapanax	delavayi
KP036468.1	Araliaceae	Panax	notoginseng
KT748629.1	Araliaceae	Schefflera	heptaphylla
KX028884.1	Arecaceae	Cocos	nucifera
JF274081.1	Arecaceae	Elaeis	guineensis
NC_029947.1	Arecaceae	Mauritia	flexuosa
GU811709.2	Arecaceae	Phoenix	dactylifera
KR347117.1	Arecaceae	Podococcus	barteri
KT896548.1	Arecaceae	Syagrus	coronata
KX519714.1	Asparagaceae	Agave	americana
KT722981.1	Asparagaceae	Polygonatum	verticillatum
JF826503.1	Asteraceae	Ageratina	adenophora
KU736962.1	Asteraceae	Artemisia	gmelinii
KF279514.1	Asteraceae	Aster	spathulifolius
KM207677.1	Asteraceae	Carthamus	tinctorius
KJ690264.1	Asteraceae	Centaurea	diffusa
JN867592.1	Asteraceae	Chrysanthemum	indicum
KP299293.1	Asteraceae	Cynara	cardunculus
KU361242.1	Asteraceae	Eclipta	prostrata
KX752097.1	Asteraceae	Galinsoga	quadriradiata
EU549769.1	Asteraceae	Guizotia	abyssinica
KU312928.1	Asteraceae	Helianthus	debilis
HQ234669.1	Asteraceae	Jacobaea	vulgaris
DQ383816.1	Asteraceae	Lactuca	sativa
KM267636.1	Asteraceae	Leontopodium	leiolepis
KT988070.1	Asteraceae	Ligularia	fischeri
KX154571.1	Asteraceae	Mikania	micrantha
NC_013553.1	Asteraceae	Parthenium	argentatum
KT285537.1	Asteraceae	Pericallis	hybrida
KF922320.1	Asteraceae	Praxelis	clematidea
KU041648.1	Asteraceae	Saussurea	involucrata
KT267161.1	Asteraceae	Silybum	marianum
KU736961.1	Asteraceae	Taraxacum	mongolicum
KM057375.1	Berberidaceae	Berberis	koreana
NC_029941.1	Berberidaceae	Epimedium	acuminatum
KM057373.1	Berberidaceae	Gymnospermium	microrrhynchum
DQ923117.1	Berberidaceae	Nandina	domestica
KR779994.1	Berberidaceae	Sinopodophyllum	hexandrum
KX822767.1	Betulaceae	Corylus	fargesii
KT454094.1	Betulaceae	Ostrya	rehderiana
KR534325.1	Bignoniaceae	Tanaecium	tetragonolobum
NC_009266.1	Brassicaceae	Aethionema	grandiflorum
LC154068.1	Brassicaceae	Arabidopsis	lyrata
NC_009268.1	Brassicaceae	Arabis	hirsuta
NC_009269.1	Brassicaceae	Barbarea	verna
KT878383.1	Brassicaceae	Brassica	nigra
KX343072.1	Brassicaceae	Cakile	arabica
KR029092.1	Brassicaceae	Capsella	grandiflora
NC_009271.1	Brassicaceae	Crucihimalaya	wallichii
NC_009272.1	Brassicaceae	Draba	nemorosa
KT270357.1	Brassicaceae	Eutrema	yunnanense
KT591187.1	Brassicaceae	Isatis	tinctoria
NC_009273.1	Brassicaceae	Lepidium	virginicum
NC_009274.1	Brassicaceae	Lobularia	maritima
NC_009275.1	Brassicaceae	Nasturtium	officinale
NC_009267.1	Brassicaceae	Olimarabidopsis	pumila
JX205495.1	Brassicaceae	Pachycladon	enysii
KT844940.1	Brassicaceae	Pugionium	dolabratum
KJ716483.1	Brassicaceae	Raphanus	sativus
KT222186.1	Brassicaceae	Schrenkiella	parvula
AP014632.1	Bromeliaceae	Ananas	comosus
KT934315.1	Burseraceae	Boswellia	sacra
EF380351.1	Buxaceae	Buxus	microphylla
KU204904.1	Buxaceae	Pachysandra	terminalis
KT705316.1	Cabombaceae	Brasenia	schreberi
KT705317.1	Cabombaceae	Cabomba	caroliniana
KT164771.1	Cactaceae	Carnegiea	gigantea
AJ428413.1	Calycanthaceae	Calycanthus	fertilis
KP462881.1	Campynemataceae	Campynema	lineare
KP274871.1	Cannabaceae	Cannabis	sativa
KT266264.1	Cannabaceae	Humulus	lupulus
KT966716.1	Caprifoliaceae	Kolkwitzia	amabilis
KJ170923.1	Caprifoliaceae	Lonicera	japonica
EU431223.1	Caricaceae	Carica	papaya
KF527884.1	Caryophyllaceae	Agrostemma	githago
KT737383.1	Caryophyllaceae	Colobanthus	quitensis
KM668208.1	Caryophyllaceae	Dianthus	longicalyx
JF715055.1	Caryophyllaceae	Silene	latifolia
KP189362.1	Celastraceae	Euonymus	japonicus
EF614270.1	Ceratophyllaceae	Ceratophyllum	demersum
KR230391.1	Chenopodiaceae	Beta	vulgaris
KU726550.2	Chenopodiaceae	Bienertia	sinuspersici
NC_027669.1	Chenopodiaceae	Haloxylon	persicum
KJ629115.1	Chenopodiaceae	Salicornia	brachiata
KP256024.1	Chloranthaceae	Chloranthus	japonicus
KX158870.1	Chrysobalanaceae	Acioa	guianensis
KX180050.1	Chrysobalanaceae	Afrolicania	elaeosperma
KX180051.1	Chrysobalanaceae	Angelesia	splendens
KX180052.1	Chrysobalanaceae	Atuna	racemosa
KJ414480.1	Chrysobalanaceae	Chrysobalanus	icaco
KJ414482.1	Chrysobalanaceae	Couepia	guianensis
KX180064.1	Chrysobalanaceae	Dactyladenia	floretii
KX180065.1	Chrysobalanaceae	Exellodendron	barbatum
KX180066.1	Chrysobalanaceae	Gaulettia	elata
KX180067.1	Chrysobalanaceae	Grangeria	borbonica
KJ414485.1	Chrysobalanaceae	Hirtella	physophora
KX180072.1	Chrysobalanaceae	Hunga	gerontogea
KX180073.1	Chrysobalanaceae	Kostermanthus	robustus
KX180074.1	Chrysobalanaceae	Licania	canescens
KX180084.1	Chrysobalanaceae	Magnistipula	butayei
KX180085.1	Chrysobalanaceae	Maranthes	gabunensis
KX180088.1	Chrysobalanaceae	Neocarya	macrophylla
KX180089.1	Chrysobalanaceae	Parastemon	urophyllus
KX180091.1	Chrysobalanaceae	Parinari	curatellifolia
KP125337.1	Colchicaceae	Colchicum	autumnale
KP125338.1	Colchicaceae	Gloriosa	superba
EU189132.1	Convolvulaceae	Cuscuta	exaltata
EU118126.1	Convolvulaceae	Ipomoea	purpurea
KU852492.1	Cornaceae	Swida	controversa
HQ207704.1	Corynocarpaceae	Corynocarpus	laevigata
JX427551.1	Crassulaceae	Sedum	sarmentosum
KY014105.1	Cucurbitaceae	Citrullus	lanatus
KX147311.1	Cucurbitaceae	Coccinia	grandis
JF412791.1	Cucurbitaceae	Cucumis	melo
KT695603.1	Cucurbitaceae	Gynostemma	pentaphyllum
JX402774.1	Cycadaceae	Bowenia	serrulata
AP009339.1	Cycadaceae	Cycas	taitungensis
KP462882.1	Cyclanthaceae	Carludovica	palmata
KP899622.1	Dioscoreaceae	Dioscorea	zingiberensis
KT223565.1	Ebenaceae	Diospyros	kaki
KP211788.1	Elaeagnaceae	Elaeagnus	macrophylla
JQ067650.2	Ericaceae	Arbutus	unedo
KX256287.1	Erythroxylaceae	Erythroxylum	novogranatense
KU204775.1	Eucommiaceae	Eucommia	ulmoides
HQ285842.1	Euphorbiaceae	Hevea	brasiliensis
FJ695500.1	Euphorbiaceae	Jatropha	curcas
EU117376.1	Euphorbiaceae	Manihot	esculenta
JF937588.1	Euphorbiaceae	Ricinus	communis
KU204900.1	Eupteleaceae	Euptelea	pleiosperma
LN555649.2	Fabaceae	Acacia	ligulata
NC_025909.1	Fabaceae	Apios	americana
KJ468094.1	Fabaceae	Arachis	hypogaea
KR296789.1	Fabaceae	Astragalus	nakaianus
KX672004.1	Fabaceae	Cajanus	cajan
KJ468096.1	Fabaceae	Ceratonia	siliqua
KF856619.1	Fabaceae	Cercis	canadensis
EU835853.1	Fabaceae	Cicer	arietinum
KC893637.1	Fabaceae	Glycine	falcata
KF201590.1	Fabaceae	Glycyrrhiza	glabra
KJ468097.1	Fabaceae	Haematoxylum	brasiletto
KJ468098.1	Fabaceae	Indigofera	tinctoria
KT428296.1	Fabaceae	Inga	leiocalycina
KJ850239.1	Fabaceae	Lens	culinaris
KT428297.1	Fabaceae	Leucaena	trichandra
KJ468095.1	Fabaceae	Libidibia	coriaria
AP002983.1	Fabaceae	Lotus	japonicus
KJ468099.1	Fabaceae	Lupinus	albus
KU321683.1	Fabaceae	Medicago	sativa
KU569489.1	Fabaceae	Mezoneuron	cucullatum
JN673818.2	Fabaceae	Millettia	pinnata
KJ468100.1	Fabaceae	Pachyrhizus	erosus
DQ886273.1	Fabaceae	Phaseolus	vulgaris
KJ468101.1	Fabaceae	Prosopis	glandulosa
KJ468102.1	Fabaceae	Robinia	pseudoacacia
KR136271.1	Fabaceae	Senna	tora
KJ468103.1	Fabaceae	Tamarindus	indica
EU849487.1	Fabaceae	Trifolium	subterraneum
KJ850242.1	Fabaceae	Vicia	sativa
JQ755301.1	Fabaceae	Vigna	unguiculata
HQ336406.1	Fagaceae	Castanea	mollissima
KJ001129.1	Fagaceae	Castanopsis	echinocarpa
KU240010.1	Fagaceae	Quercus	dolicholepis
KF990556.1	Fagaceae	Trigonobalanus	doichangensis
KJ657732.1	Gentianaceae	Gentiana	straminea
NC_031155.1	Gentianaceae	Swertia	mussotii
KF240616.1	Geraniaceae	Hypseocharis	bilobata
JN107811.1	Gesneriaceae	Boea	hygrometrica
KX657870.1	Gesneriaceae	Haberlea	rhodopensis
JN654343.1	Ginkgoaceae	Ginkgo	biloba
KX434807.1	Helwingiaceae	Helwingia	himalaica
HE963749.1	Hydatellaceae	Trithuria	inconspicua
KU140669.1	Hydrangeaceae	Hydrangea	serrata
JQ310743.1	Hydrocharitaceae	Elodea	canadensis
KT626943.1	Iridaceae	Iris	sanguinea
KX035098.1	Joinvilleaceae	Joinvillea	ascendens
KT870116.1	Juglandaceae	Juglans	regia
KU958581.1	Lamiaceae	Dracocephalum	palmatum
KU724133.1	Lamiaceae	Haplostachys	haplostachya
KU956042.1	Lamiaceae	Mentha	longifolia
JX880022.1	Lamiaceae	Origanum	vulgare
KT220691.1	Lamiaceae	Perilla	setoyensis
KP718618.1	Lamiaceae	Pogostemon	yatabeanus
NC_026291.1	Lamiaceae	Premna	microphylla
KR232566.1	Lamiaceae	Rosmarinus	officinalis
HF586694.1	Lamiaceae	Salvia	miltiorrhiza
NC_027262.1	Lamiaceae	Scutellaria	baicalensis
KU724138.1	Lamiaceae	Stachys	chamissonis
KU724132.1	Lamiaceae	Stenogyne	bifida
HF567869.1	Lamiaceae	Tectona	grandis
KU204898.1	Lardizabalaceae	Akebia	trifoliata
KU382356.1	Lauraceae	Litsea	glutinosa
KT348517.1	Lauraceae	Machilus	balansae
NC_031189.1	Lauraceae	Persea	americana
NC_031191.1	Lauraceae	Phoebe	sheareri
HG530134.1	Lentibulariaceae	Genlisea	margaretae
HG803178.1	Lentibulariaceae	Pinguicula	ehlersiae
HG803177.1	Lentibulariaceae	Utricularia	macrorhiza
KF712486.1	Liliaceae	Fritillaria	hupehensis
KC968977.1	Liliaceae	Lilium	longiflorum
KU821692.1	Lythraceae	Lagerstroemia	speciosa
DQ899947.1	Magnoliaceae	Liriodendron	tulipifera
JN867579.1	Magnoliaceae	Magnolia	officinalis
JN867576.1	Magnoliaceae	Magnolia	liliiflora
JX280398.1	Magnoliaceae	Michelia	odora
HQ325745.1	Malvaceae	Gossypium	tomentosum
KM103366.1	Malvaceae	Hibiscus	syriacus
KR259988.1	Malvaceae	Talipariti	hamabo
HQ244500.2	Malvaceae	Theobroma	cacao
DQ821119.1	Marattiaceae	Angiopteris	evecta
KM078036.1	Melanthiaceae	Heloniopsis	tubiflora
KT805945.1	Melanthiaceae	Paris	polyphylla
NC_022715.2	Melanthiaceae	Veratrum	patulum
KM078035.1	Melanthiaceae	Xerophyllum	tenax
KX826819.1	Melastomataceae	Allomaieta	villosa
KX826820.1	Melastomataceae	Bertolonia	acuminata
KX826821.1	Melastomataceae	Blakea	schlimii
KX826822.1	Melastomataceae	Eriocnema	fulva
KX826823.1	Melastomataceae	Graffenrieda	moritziana
KX826824.1	Melastomataceae	Henriettea	barkeri
KX826825.1	Melastomataceae	Merianthera	pulchra
KX826826.1	Melastomataceae	Miconia	dodecandra
KX826827.1	Melastomataceae	Nepsera	aquatica
KX826828.1	Melastomataceae	Opisthocentra	clidemioides
KX826829.1	Melastomataceae	Pterogastra	divaricata
KX826830.1	Melastomataceae	Rhexia	virginica
KX826831.1	Melastomataceae	Rhynchanthera	bracteata
KX826832.1	Melastomataceae	Salpinga	maranonensis
KX826833.1	Melastomataceae	Tibouchina	longifolia
KX826834.1	Melastomataceae	Triolena	amazonica
KF986530.1	Meliaceae	Azadirachta	indica
KU204903.1	Menispermaceae	Stephania	japonica
KT368151.1	Moraceae	Ficus	racemosa
KU355297.1	Moraceae	Morus	alba
HF677508.1	Musaceae	Musa	acuminata
KC180806.1	Myrtaceae	Allosyncarpia	ternata
KC180805.1	Myrtaceae	Angophora	costata
KC180800.1	Myrtaceae	Corymbia	gummifera
KC180793.1	Myrtaceae	Eucalyptus	spathulata
KC180807.1	Myrtaceae	Stockwellia	quadrifida
GQ870669.3	Myrtaceae	Syzygium	cumini
KT895904.1	Nartheciaceae	Metanarthecium	luteoviride
JQ336993.1	Nelumbonaceae	Nelumbo	nucifera
DQ354691.1	Nymphaeaceae	Nuphar	advena
KF753633.1	Nymphaeaceae	Nymphaea	mexicana
KX021372.1	Nyssaceae	Davidia	involucrata
KP318983.1	Nyssaceae	Diplopanax	stachyanthus
KT274029.1	Oleaceae	Abeliophyllum	distichum
FN998901.1	Oleaceae	Olea	woodiana
KX827312.1	Onagraceae	Ludwigia	octovalvis
KX118607.1	Onagraceae	Oenothera	picensis
KR779936.2	Orchidaceae	Anoectochilus	roxburghii
KM244734.1	Orchidaceae	Apostasia	odorata
KT695602.1	Orchidaceae	Bletilla	ochracea
KF753635.1	Orchidaceae	Calanthe	triplicata
KP168671.1	Orchidaceae	Cattleya	crispata
KU551263.1	Orchidaceae	Cephalanthera	longifolia
JX087681.1	Orchidaceae	Corallorhiza	striata
KJ501998.1	Orchidaceae	Cypripedium	formosanum
KT633996.1	Orchidaceae	Dendrobium	chrysotoxum
KR260986.1	Orchidaceae	Elleanthus	sodiroi
KU551267.1	Orchidaceae	Epipactis	veratrifolia
JF746994.1	Orchidaceae	Erycina	pusilla
KJ501999.1	Orchidaceae	Goodyera	fumata
KJ524104.1	Orchidaceae	Habenaria	pantlingiana
KU551270.1	Orchidaceae	Listera	fugongensis
KU578274.1	Orchidaceae	Ludisia	discolor
KP205432.1	Orchidaceae	Masdevallia	coccinea
KU551271.1	Orchidaceae	Neottia	ovata
KM244735.1	Orchidaceae	Neuwiedia	singapureana
GQ324949.1	Orchidaceae	Oncidium	sp
KJ566307.1	Orchidaceae	Paphiopedilum	armeniacum
AY916449.1	Orchidaceae	Phalaenopsis	aphrodite
KM032625.1	Orchidaceae	Phragmipedium	longifolium
KT388108.1	Orchidaceae	Sobralia	bouchei
KJ566306.1	Orchidaceae	Vanilla	planifolia
KC128846.1	Orobanchaceae	Cistanche	deserticola
M81884.1	Orobanchaceae	Epifagus	virginiana
KM652488.1	Orobanchaceae	Lathraea	squamaria
HG530133.1	Orobanchaceae	Lindenbergia	philippensis
HG515539.1	Orobanchaceae	Orobanche	californica
KU170194.1	Orobanchaceae	Pedicularis	ishidoyana
HG738866.1	Orobanchaceae	Schwalbea	americana
KU569488.1	Oxalidaceae	Averrhoa	carambola
KF753636.1	Paeoniaceae	Paeonia	sp
KT274030.1	Papaveraceae	Coreanomecon	hylomeconoides
KU204905.1	Papaveraceae	Papaver	somniferum
KP718622.1	Paulowniaceae	Paulownia	coreana
KC569603.1	Pedaliaceae	Sesamum	indicum
JX436155.1	Penthoraceae	Penthorum	chinense
KU705476.1	Phrymaceae	Erythranthe	lutea
KP742350.1	Pinaceae	Abies	koreana
AB547400.1	Pinaceae	Cathaya	argyrophylla
NC_014575.1	Pinaceae	Cedrus	deodara
NC_011930.1	Pinaceae	Keteleeria	davidiana
AB501189.1	Pinaceae	Larix	decidua
AB480556.1	Pinaceae	Picea	morrisonicola
NC_021440.1	Pinaceae	Pinus	taeda
LC095867.1	Pinaceae	Pseudolarix	amabilis
AB601120.1	Pinaceae	Pseudotsuga	sinensis
LC095866.1	Pinaceae	Tsuga	chinensis
KT223569.1	Piperaceae	Piper	kadsura
DQ923116.1	Platanaceae	Platanus	occidentalis
HQ337793.1	Poaceae	Acidosasa	purpurea
NC_024830.1	Poaceae	Aegilops	longissima
KX372537.1	Poaceae	Ampelocalamus	naibunensis
KU291489.1	Poaceae	Amphicarpum	muhlenbergianum
KU291471.1	Poaceae	Arthraxon	prionodes
JX513413.1	Poaceae	Arundinaria	fargesii
KU291490.1	Poaceae	Arundinella	deppeana
KU291491.1	Poaceae	Axonopus	fissifolius
HQ337797.1	Poaceae	Bambusa	emeiensis
KU291492.1	Poaceae	Bothriochloa	alta
EU325680.1	Poaceae	Brachypodium	distachyon
KU291493.1	Poaceae	Capillipedium	venustum
KX756179.1	Poaceae	Cenchrus	americanus
NC_031299.1	Poaceae	Chasechloa	egregia
KU291494.1	Poaceae	Chasmanthium	laxum
JX513415.1	Poaceae	Chimonocalamus	longiusculus
KX765278.1	Poaceae	Chloris	truncata
KU961864.1	Poaceae	Chrysopogon	serrulatus
FJ261955.1	Poaceae	Coix	lacryma-jobi
KU291495.1	Poaceae	Danthoniopsis	dinteri
FJ970916.1	Poaceae	Dendrocalamus	latiflorus
KU291496.1	Poaceae	Dichanthelium	acuminatum
KU291497.1	Poaceae	Diheteropogon	amplectens
KJ000048.2	Poaceae	Echinochloa	oryzicola
KU833246.1	Poaceae	Eleusine	indica
KU291498.1	Poaceae	Eriochloa	meyeriana
KU961862.1	Poaceae	Eriochrysis	cayennensis
KU291499.1	Poaceae	Eulalia	aurea
JX513417.1	Poaceae	Fargesia	spathacea
JX513420.1	Poaceae	Gelidocalamus	tessellatus
KT373814.1	Poaceae	Guadua	chacoensis
EF115541.1	Poaceae	Hordeum	vulgare
KU291500.1	Poaceae	Hyparrhenia	subplumosa
KU291466.1	Poaceae	Imperata	cylindrica
JX513421.1	Poaceae	Indocalamus	wilsonii
JX513422.1	Poaceae	Indosasa	sinica
KU291467.1	Poaceae	Ischaemum	afrum
KU291468.1	Poaceae	Iseilema	macratherum
HF543599.2	Poaceae	Lecomtella	madagascariensis
KU291469.1	Poaceae	Loudetiopsis	kerstingii
KU291470.1	Poaceae	Megathyrsus	maximus
KT373815.1	Poaceae	Merostachys	sp
LC160131.1	Poaceae	Miscanthus	sinensis
KF356392.1	Poaceae	Neyraudia	reynaudiana
JX513423.1	Poaceae	Oligostachyum	shiuyingianum
KU291473.1	Poaceae	Oplismenus	hirtellus
KJ830774.1	Poaceae	Oryza	australiensis
KU291476.1	Poaceae	Paspalidium	geminatum
KU291478.1	Poaceae	Paspalum	fimbriatum
JN032131.1	Poaceae	Pharus	latifolius
HQ154129.1	Poaceae	Phyllostachys	nigra
JX513424.1	Poaceae	Pleioblastus	maculatus
KT428377.1	Poaceae	Pseudosasa	japonica
KC534841.1	Poaceae	Puelia	olyriformis
KU291481.1	Poaceae	Rottboellia	cochinchinensis
LC160130.1	Poaceae	Saccharum	arundinaceum
JX513414.1	Poaceae	Sarocalamus	faberi
KJ819549.1	Poaceae	Sartidia	perrieri
KC912691.1	Poaceae	Secale	cereale
KJ001642.1	Poaceae	Setaria	italica
KU291482.1	Poaceae	Sorghastrum	nutans
EF115542.1	Poaceae	Sorghum	bicolor
KP176438.1	Poaceae	Sporobolus	maritimus
KU291483.1	Poaceae	Steinchisma	laxum
KT692644.1	Poaceae	Stipa	lipskyi
JX513425.1	Poaceae	Thamnocalamus	spathiflorus
KU291484.1	Poaceae	Themeda	sp
KU291485.1	Poaceae	Thyridolepis	xerophila
LC005977.1	Poaceae	Triticum	monococcum
KU291486.1	Poaceae	Urochloa	reptans
KU291487.1	Poaceae	Whiteochloa	capillipes
JX513426.1	Poaceae	Yushania	levigata
KP966116.1	Poaceae	Zea	mays
KT161956.1	Poaceae	Zizania	latifolia
EU254477.1	Polygonaceae	Fagopyrum	esculentum
KX774248.1	Polygonaceae	Oxyria	sinensis
KR816224.1	Polygonaceae	Rheum	palmatum
KC465962.1	Primulaceae	Ardisia	polysticta
KU569490.1	Primulaceae	Maesa	montana
KF753634.1	Primulaceae	Primula	poissonii
KF862711.1	Proteaceae	Macadamia	integrifolia
KT820667.1	Ranunculaceae	Aconitum	coreanum
KM652489.1	Ranunculaceae	Clematis	fusca
FJ597983.1	Ranunculaceae	Megaleranthis	saniculifolia
DQ359689.1	Ranunculaceae	Ranunculus	macranthus
KX752098.1	Ranunculaceae	Trollius	chinensis
KU351660.1	Rhamnaceae	Ziziphus	jujuba
JF345175.1	Rosaceae	Fragaria	vesca
NC_030780.1	Rosaceae	Hagenia	abyssinica
NC_031163.1	Rosaceae	Malus	prunifolia
JQ041763.1	Rosaceae	Pentactina	rupicola
HG931056.1	Rosaceae	Potentilla	micrantha
KP760072.1	Rosaceae	Prunus	padus
NC_015996.1	Rosaceae	Pyrus	pyrifolia
KX768420.1	Rosaceae	Rosa	roxburghii
EF044213.1	Rubiaceae	Coffea	arabica
KT852576.1	Rubiaceae	Gynochthodes	nanlingensis
KR869730.1	Rubiaceae	Morinda	officinalis
DQ864733.1	Rutaceae	Citrus	sinensis
KT321318.1	Rutaceae	Zanthoxylum	schinifolium
KU204901.1	Sabiaceae	Meliosma	cuneifolia
KU204902.1	Sabiaceae	Sabia	yunnanensis
KX229742.1	Salicaceae	Idesia	polycarpa
KX421095.1	Salicaceae	Populus	ilicifolia
KT449800.1	Salicaceae	Salix	babylonica
KT070882.1	Santalaceae	Osyris	alba
KT970611.1	Sapindaceae	Acer	morrisonense
KT878501.1	Sapindaceae	Dipteronia	sinensis
KM454982.1	Sapindaceae	Sapindus	mukorossi
KR478645.1	Saxifragaceae	Heuchera	parviflora
EF380354.1	Schisandraceae	Illicium	oligandrum
KU362793.1	Schisandraceae	Schisandra	chinensis
KP718626.1	Scrophulariaceae	Scrophularia	buergeriana
KT692940.1	Simaroubaceae	Leitneria	floridana
KU568472.1	Solanaceae	Acnistus	arborescens
NC_004561.1	Solanaceae	Atropa	belladonna
KR078314.1	Solanaceae	Capsicum	baccatum
JN662489.1	Solanaceae	Datura	stramonium
KP998157.1	Solanaceae	Dunalia	solanacea
KU306938.1	Solanaceae	Eriolarynx	fasciculata
KU323367.1	Solanaceae	Iochroma	ellipticum
Z00044.2	Solanaceae	Nicotiana	tabacum
KP280050.1	Solanaceae	Saracha	punctata
KU900232.1	Solanaceae	Scopolia	parviflora
KP331414.1	Solanaceae	Solanum	lycopersicum
KP294521.1	Solanaceae	Vassobia	dichotoma
KU726621.1	Sphagnaceae	Sphagnum	palustre
KU641389.1	Styracaceae	Bruinsmia	polysperma
KX111381.1	Styracaceae	Styrax	grandiflorus
KJ806274.1	Theaceae	Camellia	grandibracteata
KT148967.1	Thymelaeaceae	Aquilaria	sinensis
KX648359.1	Torricelliaceae	Toricellia	angulata
KC608752.1	Trochodendraceae	Tetracentron	sinense
KC608753.1	Trochodendraceae	Trochodendron	aralioides
GU195652.1	Typhaceae	Typha	latifolia
KJ512176.1	Viscaceae	Viscum	minimum
KT831767.1	Vitaceae	Ampelopsis	glandulosa
KT033563.1	Vitaceae	Tetrastigma	hemsleyanum
KX499471.1	Vitaceae	Vitis	amurensis
KF240615.1	Vivianaceae	Viviania	marifolia
DQ887676.1	Winteraceae	Drimys	granadensis
JX407108.1	Zamiaceae	Ceratozamia	hildae
LC049070.1	Zamiaceae	Dioon	spinulosum
LC049336.1	Zamiaceae	Encephalartos	lehmannii
LC049207.1	Zamiaceae	Lepidozamia	peroffskyana
LC049069.1	Zamiaceae	Macrozamia	mountperriensis
LC049067.1	Zamiaceae	Stangeria	eriopus
LC040885.1	Zamiaceae	Zamia	furfuracea
KR967361.1	Zingiberaceae	Curcuma	flaviflora
KT272174.1	Zygophyllaceae	Larrea	tridentata
